# Supplementary material for: Identification of a prismatic P3N3 molecule formed from electron irradiated phosphine-nitrogen ices
Source: Nat Commun. 2021 Sep 15;12:5467. doi: 10.1038/s41467-021-25775-1 (PMC8443655; doi:10.1038/s41467-021-25775-1)
Supplement: Supplementary file 5 — Supplementary Data 2 [file 41467_2021_25775_MOESM5_ESM.zip]

Archive with 1 entries (1 files):
- Supplementary Data 2.docx
